# Supplementary material for: Words or numbers? Communicating risk of adverse effects in written consumer health information: a systematic review and meta-analysis
Source: BMC Med Inform Decis Mak. 2014 Aug 26;14:76. doi: 10.1186/1472-6947-14-76 (PMC4153005; doi:10.1186/1472-6947-14-76)
Supplement: Additional file 2 — Characteristics of included studies. RCT = randomised controlled trial. [file 1472-6947-14-76-S2.xls]

## Sheet: Tabelle1
Additional File 2: Characteristics of included studies
Study and country	Study design	Participants	Scenario	Interventions	Outcomes	Additional results
Berry 2002 Study 1, UK [6]	RCT, 2x2 factorial design, n=268, factors: side effect severity (mild vs. severe), response format (natural frequencies vs. percentages)	Undergraduate and postgraduate students, aged 18 to 55, who volunteered for course credits	Fictional scenario Condition: throat or ear infection Treatment: one of two fictional drugs (Epidoxin or Flavocin) Side effects: one of five severe (e.g. chest pain. Mood changes) or mild (e.g. thirst, rash) side effects (side effects not fully reported)	Groups 1 and 3: presented with verbal description of a severe side effect	Estimate of probability of occurrence as percentage (groups 1 and 2) or as natural frequency (out of 10.000) (groups 3 and 4)	No significant interaction with side effect severity or response format
				Group 2 and 4: presented with verbal description of a mild side effect
Berry 2002 Study 2, UK [6]	RCT, n=112 (two groups of n=56)	Volunteers from the general population with different educational backgrounds recruited in public places, aged 18 to 70; 54 men, 58 women	Fictional scenario Condition: throat or ear infection Treatment: one of two fictional drugs (Epidoxin or Flavocin) Side effects: one of five severe (e.g. chest pain. Mood changes) or mild (e.g. thirst, rash) side effects (side effects not fully reported)	Group 1: percentage and natural frequency	Estimate of probability of occurrence, satisfaction, severity, likelihood of occurrence, general risk to health, likelihood of taking drug	No significant interaction with sex, age, education or level of anxiety General risk to health of taking the drug rated higher in verbal group
				Group 2: verbal format
Berry 2003 Study 1, UK [7]	RCT, 3x2 factorial design, n=120, factors: age (18-40, 41-60, 61-80), presentation format	Volunteers from the general population with different educational backgrounds recruited in public places, aged 18 to 80; 55 men, 65 women	Fictional scenario Condition: throat or ear infection Treatment: fictional drug (Epidoxin) Side effects: four severe (e.g. chest pain, loss of co-ordination and blurred vision) or mild (e.g. thirst, indigestion) side effects (side effects not fully reported)	Group 1: percentage and natural frequency	Estimate of probability of occurrence, satisfaction, severity, general risk to health, likelihood of taking drug	General risk to health rated higher in verbal group only in two oldest age groups No other significant interactions
				Group 2: verbal format
Berry 2003 Study 2, UK [7]	RCT, 3x2 factorial design, n=360, factors: presentation mode, frequency, side effect severity	Volunteers from the general population, aged 18 to 75; 194 men, 166 women	Fictional scenario Condition: throat or ear infection Treatment: fictional drug (Epidoxin) Side effects: severe or mild side effects (not further reported)	Group 1: percentage and natural frequency	Estimate of probability of occurrence, satisfaction, severity, general risk to health, likelihood of taking drug	Probability estimate higher in scenario with mild side effect scenario than severe side effect scenario Side effect severity rated higher in verbal group only in mild side effect scenarios, not in severe side effect scenarios Risk of health rated higher in verbal group only in higher frequency scenario (common/2% vs. rare/0.02%) No other significant interactions
				Group 2: verbal format
Berry 2004, UK [8]	RCT, 2x2 factorial design, n=188, factors: presentation mode, wording for guidance on what to do in case of severe reaction to drug (not relevant to this review)	Volunteers from the general public with different educational backgrounds recruited in public places, aged 18 to 70; 78 men, 110 women, English as first language	Condition: stiff neck Treatment: ibuprofen Side effects: stomach discomfort or pain	Group 1: percentage and natural frequency	Estimate of probability of occurrence, satisfaction, severity, likelihood of occurrence, general risk to health, likelihood of taking drug	No other significant findings
				Group 2: verbal format
Berry 2006, UK [9]	RCT, 2x2 factorial design, n=96, factors: presentation format, type of side effect (common, uncommon, rare)	Volunteers aged 18 to 70 with different educational backgrounds recruited from a London coach station	Fictional scenario on taking part in a clinical drug trial Condition: severe skin disease Treatment: Fictional drug (Epidoxin) Side effects: participants were presented with a group of either ?common? (nausea, vomiting, diarrhea), ?uncommon? (hives or rash, photosensitivity) or ?rare? (dry/peeling skin, severe eye irritation, muscle or joint pain) side effects	Groups 1-3: verbal	Estimate of probability of occurrence, satisfaction, general risk to health, effectiveness of drug, benefit to health, intention to participate	No other significant findings
				Groups 4-6: verbal and percentage
Knapp 2004, UK [10]	RCT, 2x2 factorial design, factors: presentation format, side effect, n=120	Adults attending one of two cardiac rehabilitation clinics after recent admission for coronary artery bypass surgery or myocardial infarction, who were taking statins, English as first language	Real scenario Condition: coronary heart disease (secondary prevention) Treatment: statin Side effects: constipation or pancreatitis	Group 1 and 3: percentage and natural frequency	Estimate of probability of occurrence, satisfaction, severity, likelihood of occurrence, general risk to health, likelihood of continuing taking drug	No other significant findings
				Group 2 and 4: verbal format
Knapp 2009a, UK [11]	Web-based RCT with three arms, n=187	Visitors to a cancer website looking for information on tamoxifen; 180 women, 7 men; age 15 to 66 (mean 42.8), 182 English as first language 45 currently taking tamoxifen, 27 with cancer not taking tamoxifen, 6 had previously taken tamoxifen, 20 about to take tamoxifen, 50 with a close relative or friend with cancer, 16 health professionals	Hypothetical scenario Condition: breast cancer Intervention: tamoxifen Side effects: hot flushes, cataracts, deep vein thrombosis, pulmonary embolism	Group 1: natural frequency	Estimate of probability of occurrence, satisfaction, severity, likelihood of occurrence, general risk to health, likelihood of continuing taking drug, likelihood of benefit from taking drug	Participants presented with a larger number of side effects gave higher frequency estimates No significant interaction with age and cancer status
				Group 2: verbal format
				Group 3: combined format
Knapp 2009b Study 1, UK [12]	Web-based RCT with three arms, n=148	Visitors to a cancer website looking for information on treatment with paclitaxel; 119 women, 19 men, 10 not stated; age 18 to 66 (mean 42.9), 139 English as first language	Hypothetical scenario Condition: breast cancer Intervention: paclitaxel Side effects: sickness and feeling sick, infections, painful muscles and joints, bad allergic reactions	Group 1: natural frequency	Estimate of probability of occurrence, satisfaction, severity, likelihood of occurrence, general risk to health, likelihood of continuing taking drug	No significant effect of previous experience of having a side effect on probability estimates
				Group 2: percentage
				Group 3: verbal format
Knapp 2009b Study 2, UK [12]	Web-based RCT with three arms, n=137	Visitors to a cancer website looking for information on pain management; 116 women, 21 men; age 16 to 66 (mean 39.1), 132 English as first language	Hypothetical scenario Condition: cancer pain Intervention: ibuprofen Side effects: abdominal pain, sickness and diarrhoea, feeling dizzy, feeling tired	Group 1: natural frequency	Estimate of probability of occurrence, satisfaction, severity, likelihood of occurrence, general risk to health, likelihood of continuing taking drug	No significant effect of previous experience of having a side effect on probability estimates
				Group 2: percentage
				Group 3: verbal format
