# Supplementary material for: Words or numbers? Communicating risk of adverse effects in written consumer health information: a systematic review and meta-analysis
Source: BMC Med Inform Decis Mak. 2014 Aug 26;14:76. doi: 10.1186/1472-6947-14-76 (PMC4153005; doi:10.1186/1472-6947-14-76)
Supplement: Additional file 3 — Probability estimates for different wordings. N/A = data not available. [file 1472-6947-14-76-S3.xls]

## Sheet: Tabelle1
Additional File 3: Probability estimates for different wordings
Study	Interventions used in scenario	Side effect	Actual frequency	Wording	Estimated probability (mean, standard deviation (SD), range, percentage of participants providing correct estimate)		Difference in means (p-value)
					Numerical group	Verbal group
Berry 2002 Study 1[6]	Fictional drug against throat or ear infection	Unclear	Not available (N/A)	Very common	N/A	64.7% SD: N/A Range: unclear	N/A
Berry 2002 Study 2[6]	Fictional drug against throat or ear infection	Range of different mild or severe side effects	0.15	Very common	20% SD: 11.2 Range: N/A	64.4% SD: 20.2 Range: N/A	44.4% (p<0.0001)
Berry 2003 Study 1[7]	Drug against throat or ear infection	Range of different mild or severe side effects	0.15	Very common	23.4% SD: 16.3 Range: 5% to 60% Correct answer: half of group	69.3% SD: 20.5 Range: 5% to 100%	45.9% (p<0.0001)
Knapp 2009a[11]	Tamoxifen	Hot flushes	0.48	Very common	55.7% SD: 23 Range: N/A	78.1% SD 23.9 Range: N/A	22.4% (p<0.001)
Knapp 2009b Study 1[12]	Paclitaxel	Sickness and feeling sick	0.5	Very common	52.2% SD: N/A Range: N/A Correct answer: 49.7% (73/147)	71.6% SD: N/A Range: N/A	19.4% (p<0.001)
Knapp 2009b Study 2[12]	Ibuprofen	Abdominal pain	0.11	Very common	14.8% SD: N/A Range: N/A Correct answer: 22.2% (30/135)	38.5% SD: N/A Range: N/A	21% (p<0.001)
Berry 2002 Study 1 [6]	Fictional drug against throat or ear infection	Unclear	N/A	Common	N/A	44% SD: N/A Range: N/A	N/A
Berry 2003 Study 2[7]	Drug for neck stiffness	Stomach discomfort or pain	0.02	Common	9.5% SD: 14.2 Range: 1% to 75% Correct answer: 50% of the group	50.5% SD: 24.4 Range: 7% to 100%	41% (p<0.001)
Berry 2004[8]	Ibuprofen for stiff neck	Stomach discomfort or pain	0.06	Common	20% SD: 22.1 Range: N/A Correct answer: 48%	57% SD: 23.7 Range: N/A	37% (p<0.001)
Berry 2006[9]	Fictional drug for a severe skin condition	Nausea, vomiting, diarrhoea	1% to 10%	Common	18.9% SD: 23.5 Range: 0.5% to 90%	58.2% SD: 22.9 Range: 10% to 100%	39.3% (p<0.0001)
Knapp 2004[10]	Statins	Constipation	2.5%	Common	8.1% SD: N/A Range: N/A	34.2% SD: N/A Range: N/A	26.1% (p<0.001)
Knapp 2009a[11]	Tamoxifen	Cataract	0.03	Common	12.1% SD: 18.5 Range: N/A	49.4% SD: 23.3 Range: N/A	37.3% (p<0.001)
Knapp 2009b Study 1[12]	Paclitaxel	Muscle and joint pain	0.1	Common	29.6% SD: N/A Range: N/A Correct answer: 36% (53/147)	62.2% SD: N/A Range: N/A	32.6% (p<0.001)
Knapp 2009b Study 2[12]	Ibuprofen	Abdominal upset (sickness and diarrhoea)	0.07	Common	12.5% SD: N/A Range: N/A Correct answer: 24.4% (33/135)	34.2% SD: N/A Range: N/A	21.7% (p<0.001)
Berry 2002 Study 1[6]	Fictional drug against throat or ear infection	Unclear	N/A	Uncommon	N/A	16.2% SD: N/A Range: N/A	N/A
Berry 2006[9]	Fictional drug for a severe skin condition	Hives or rash, photosensitivity, swelling of lips and face	0.1% to 1%	Uncommon	7% SD: 11.9 Range: 0% to 50%	22.9% SD: 22 Range: 0% to 90%	15.9% (p<0.0001)
Knapp 2009a[11]	Tamoxifen	DVT	0.2%	Uncommon	12.2% SD: 22.3 Range: N/A	21.7% SD: 20.2 Range: N/A	9.5% (p<0.01)
Knapp 2009b Study 2[12]	Ibuprofen	Tiredness	0.6%	Uncommon	10.7% SD: N/A Range: N/A Correct answer: 8.9% (12/135)	17.2% SD: N/A Range: N/A	6.5% (p<0.017)
Berry 2002 Study 1[6]	Fictional drug against throat or ear infection	Unclear	N/A	Rare	N/A	7.1% SD: N/A Range: N/A	N/A
Berry 2003 Study 2[7]	Drug against throat or ear infection	Range of different mild or severe side effects	0.02%	Rare	6.8% SD: 15.4 Range: 0% to 75% Correct answer: 39% (35/90)	21.5% SD: 17.7 Range: 0% to 70%	14.7% (p<0.001)
Berry 2006[9]	Fictional drug for a severe skin condition	Dry, peeling skin, severe eye irritation, muscle and joint pain	0.01% to 0.1%	Rare	3.9% SD: 10.6 Range: 0% to 55%	12.1% SD: 18.1 Range: 0% to 80%	8.2% (p<0.0001)
Knapp 2009a[11]	Tamoxifen	Pulmonary embolism	0.06%	Rare	11.1% SD: 20.2 Range: N/A	14.9% SD:21.2 Range: N/A	3.8% (not significant)
Knapp 2004[10]	Statins	Pancreatitis	0.04%	Rare	2.1% SD: N/A Range: N/A	18% SD: N/A Range: N/A	15.9% (p<0.001)
Berry 2002 Study 1[6]	Fictional drug against throat or ear infection	Unclear	N/A	Very rare	N/A	3.4% SD: N/A Range: N/A	N/A
